# Supplementary material for: Effect of Lipopolysaccharide on Glucocorticoid Receptor Function in Control Nasal Mucosa Fibroblasts and in Fibroblasts from Patients with Chronic Rhinosinusitis with Nasal Polyps and Asthma
Source: PLoS One. 2015 May 5;10(5):e0125443. doi: 10.1371/journal.pone.0125443 (PMC4420770; doi:10.1371/journal.pone.0125443)
Supplement: S1 Dataset — (XLS) [file pone.0125443.s001.xls]

## Sheet: Main figures
Individual data points (raw data) of the figures included in the manuscript
Figure 1: (A) IL-6 (pg/ml)
Pre-LPS	-	-	+	+	-	-	+	+	-	-	+	+
10% FBS	-	-	-	-	+	+	+	+	-	-	-	-
LPS	-	-	-	-	-	-	-	-	+	+	+	+
	Nasal mucosa	Nasal polyp	Nasal mucosa	Nasal polyp	Nasal mucosa	Nasal polyp	Nasal mucosa	Nasal polyp	Nasal mucosa	Nasal polyp	Nasal mucosa	Nasal polyp
	15.5	25.3	110	208	5679.4	1097.1	7743.2	11162.4	227.8	260.2	264.6	459.2
	7.4	7	89.4	229.2	311.8	1368.6	2536.3	27035.6	81.4	1085.9	121.8	656.9
	13.8	13.7	109.6	63.6	1803.2	265.6	10084.8	2266.2	43	64.9	200.7	100.4
	21	20	136.7	255.6	1259.4	553.3	11212.7	8982.6	150.3	290.7	210.2	246.4
	1	190.3	432.4	1409	1112.1	3456.4	5511.6	28854.9	687.7	2135.9	787.8	2445.9
	434.3	15.5	932	338.2	3336	2542.8	13931.9	16537	1130.2	437.7	2711	518.4
	357.4	523.1	731.8	2368.3	1873.1	4224.7	7220.2	11247.8	155.5	998.2	444.7	2023
	5.1	42.5	52.1	186.1	1553.4	2768.4	7263.5	11598.7	0	247.8	30.8	500.8
Figure 1: (B) IL-6 (pg/ml)
Pre-LPS (ug/ml)	0	0	0.1	0.1	1	1	10	10
	Nasal mucosa	Nasal polyp	Nasal mucosa	Nasal polyp	Nasal mucosa	Nasal polyp	Nasal mucosa	Nasal polyp
	1306.31	1081.31	3112.81	4157.78	5092.44	6452.38	5812.69	6282.08
	3065.05	1911.95	3123.2	3596.88	4475.42	6193.95	5057.02	7939.65
	1448.64	4054.03	3859.7	4087.18	7301.16	7915.67	10346.5	17170.5
	630.874	3078.34	1666.73	5491.88	2748.78	9221.66	3049.27	18532.9
		1931.84		3009.87		5022.91		6878.29
Figure 1: (C) IL-6 (pg/ml)						Figure 1: (C) CXCL8 (pg/ml)						Figure 1: (C) GM-CSF (pg/ml)						Figure 1: (C) RANTES (pg/ml)						Figure 1: (C) eotaxin (pg/ml)
Pre-LPS	-	-	+	+		Pre-LPS	-	-	+	+		Pre-LPS	-	-	+	+		Pre-LPS	-	-	+	+		Pre-LPS	-	-	+	+
	Nasal mucosa	Nasal polyp	Nasal mucosa	Nasal polyp			Nasal mucosa	Nasal polyp	Nasal mucosa	Nasal polyp			Nasal mucosa	Nasal polyp	Nasal mucosa	Nasal polyp			Nasal mucosa	Nasal polyp	Nasal mucosa	Nasal polyp			Nasal mucosa	Nasal polyp	Nasal mucosa	Nasal polyp
	5679	1097	7743	11162			4813	229	4536	12048			1.43	0	53.63	31.55			2.69	2.06	40.86	49.63			0	0	0	0
	312	1369	2536	27036			725	1031	3143	14241			2.35	0.63	68.95	101.1			2.37	38.68	13.68	146.45			7.12	12.75	12.53	44.82
	1803	266	10085	2266			925	429	6804	2340			3.8	2.7	35.8	77.36			6.19	10.61	31.33	45.71			0	30.19	0	35.59
	1259	726	11213	8983			1241	308	7521	4310			2.58	1.33	167.97	44.63			1.54	3.14	55	46.97			19.98	3.2	23.26	0
	1112	3456	8804	28855			563	2295	7349	13872			2.9	1.37	65.26	2.47			0.87	4.26	11.61	16.19			12.91	7.98	29.15	22.56
	3336	2543	13932	16537			1290	1595	6338	15622			0	0	31.5	22.86				1		36.19			0	12.44	21.76	35.22
	1873	3841	7220	6202			1177	1762	6839	10636
	1553	2768	7264	11599			1053	991	6808	15956
Figure 2: (A) IL-6 (% of control)
SB203580	-	-	+	+	-	-	-	-
SP600125	-	-	-	-	+	+	-	-
BMS345541	-	-	-	-	-	-	+	+
	Nasal mucosa	Nasal polyp	Nasal mucosa	Nasal polyp	Nasal mucosa	Nasal polyp	Nasal mucosa	Nasal polyp
	100	100	39	89	38	110	44.6	96
	100	100	77	81	103	95	69	78
	100	100	88	48	93	57	80	70
	100	100	101	81	95	91	100	99
	100	100	64	63	72	59	72	80
Figure 2: (B) CXCL8 (% of control)
SB203580	-	-	+	+	-	-	-	-
SP600125	-	-	-	-	+	+	-	-
BMS345541	-	-	-	-	-	-	+	+
	Nasal mucosa	Nasal polyp	Nasal mucosa	Nasal polyp	Nasal mucosa	Nasal polyp	Nasal mucosa	Nasal polyp
	100	100	55.62	74.94	55.84	90.14	44.81	76.74
	100	100	58.64	98.96	77.76	109.93	44.83	94.54
	100	100	63.5	87.8	62.18	103.35	45.65	105.72
	100	100	85.51	75.61	80.03	109.24	62.19	93.49
		100		69.8		80.87		67.87
		100		100.81		80.78		52.92
Figure 3: DEX inhibition of cytokine release (% of control) in nasal mucosa												Figure 3: DEX inhibition of cytokine release (% of control) in nasal polyp
LPS	-	+	-	+	-	+	-	+	-	+		LPS	-	+	-	+	-	+	-	+	-	+
	IL-6	IL-6	CXCL8	CXCL8	RANTES	RANTES	GM-CSF	GM-CSF	eotaxin	eotaxin			IL-6	IL-6	CXCL8	CXCL8	RANTES	RANTES	GM-CSF	GM-CSF	eotaxin	eotaxin
	13	24.4	33.7	61.13	76.48	112.41	0	14.56	0	0			5.8	18.9	46.01	111.18	83.93	95.51	0	14.19	67.71	73.33
		53.2	18.6	66.73	67.24	65.72	39.66	29.44	0	41.42			9	21.1	100.48	80.84	79.76	97.24	0	10.03	45.16	36.33
	1	23.6	9.59	94.61	65.35	91.72	0	28.78	0	24.57			26.5		41.18	114.37	68.7	78.69	0	20.14	0
	16.9	33.2	36.48	78.72	79.69	85.75	29.58	14.63	0	16.98			12.6	17.8	28.49	92.03	76.31	108.14	0	26.83	54.14	41.14
	28.1	46.6	77.55	118.79	66.7	93.37	0	18.65					26.9	31.2	76.78	100.78	95.15	183.34	0	101.48	0	33.39
	12.7	29.7	44.33	187.67	86.75	96.67		36.6					18.8	29	94.24	92.99		88.69	0	23.18
	6.8	27	33.16	93.87									12.2	14.8	77.85	73.41
	14.6	29.5	31.32	127.99									14.6	21.4	88.76	77.95
Figure 4: (B) GRa translocation (fold over untreated) in nasal mucosa										Figure 4: (B) GRa translocation (fold over untreated) in nasal polyp
LPS	-	+	-	+	-	+	-	+		LPS	-	+	-	+	-	+	-	+
hours of DEX	0	0	1	1	2	2	3	3		hours of DEX	0	0	1	1	2	2	3	3
	1	0.89	2.23	2.19	1.63	1.65	1.68	1.51			1	1.12	2.01	3.67	1.5	3.07	1.42	2.24
	1	1.23	1.81	1.76	1.91	1.51	1.91	1.62			1	1.01	1.01	1.34	1.01	1.15	1	1.18
	1	1	2.37	2.27	2.24	2	1.47	1.99			1	1.68	2.43	1.4	2.21	2.18	1.68	2.05
	1	1.55	1.9	1.98	1.8	2.37	1.69	1.43			1	1.18	2.02	2.4	2.37	2.76	2.33	2.26
	1	2.01	2.31	3.22	2.27	3.29	2	3.24			1	1.74	2.65	4.07	2.21	3.59	2.07	2.8
	1	1.34	1.58	1.6	1.42	1.33	1.3	1.35			1	1.17	3.2	3.74	2.23	2.75	3	2.88
	1	1.65	1.46	1.44	1.36	1.16	1.09	1.06			1		1.47		1.47	1.31	1.35	1.33
	1	1.31	1.72	1.16	1.62	1.8	1.3	1.34			1	1.13	1.5	1.6	1.27	1.52	1.62	1.68
	1	1.58	1.32	1.84	1.72	1.73	1.34	1.82			1	1.08	1.81	2.8	1.9	3.12	1.3	1.88
	1	0.89	1.55	1.25	1.41	1.58	1.41	1.79			1	1.16	2.07	2.91	1.78	2.72	1.06	1.69
	1	1.32	1.45	1.4	1.55	1.42	1.54	1.52			1	1.17	1.32	1.25	1.21	1.23	0.99	1.17
	1	1.11	1.11	0.89	1.08	0.95	0.91	1.02			1	1.52	2.65	3	2.56	2.77	1.89	2.29
Figure 4: (C) GRa fold translocation by DEX in nasal mucosa								Figure 4: (C) GRa fold translocation by DEX in nasal polyp
LPS	-	+	-	+	-	+		LPS	-	+	-	+	-	+
hours of DEX	1	1	2	2	3	3		hours of DEX	1	1	2	2	3	3
	2.23	2.46	1.63	1.85	1.68	1.7			2.01	3.28	1.5	2.74	1.42	2
	1.81	1.43	1.91	1.23	1.91	1.32			1.01	1.33	1.01	1.14	1	1.17
	2.37	2.27	2.24	2	1.47	1.99			2.43	0.83	2.21	1.3	1.68	1.22
	1.9	1.28	1.8	1.53	1.69	0.92			2.02	2.03	2.37	2.34	2.33	1.92
	2.31	1.6	2.27	1.64	2	1.61			2.65	2.34	2.21	2.06	2.07	1.61
	1.58	1.19	1.42	0.99	1.3	1.01			3.2	3.2	2.23	2.35	3	2.46
	1.46	0.87	1.36	0.7	1.09	0.64			1.47		1.47		1.35
	1.72	0.89	1.62	1.37	1.3	1.02			1.5	1.42	1.27	1.35	1.62	1.49
	1.32	1.16	1.72	1.09	1.34	1.15			1.81	2.59	1.9	2.89	1.3	1.74
	1.55	1.4	1.41	1.78	1.41	2.01			2.07	2.51	1.78	2.34	1.06	1.46
	1.45	1.06	1.55	1.08	1.54	1.15			1.32	1.07	1.21	1.05	0.99	1
	1.11	0.8	1.08	0.86	0.91	0.92			2.65	1.97	2.56	1.82	1.89	1.51
Figure 5: (A) MKP-1/RPII mRNA (fold over untreated) in nasal mucosa												Figure 5: (A) MKP-1/RPII mRNA (fold over untreated) in nasal polyp
	LPS	LPS	DEX	LPS+DEX	LPS	DEX	LPS+DEX	LPS	DEX	LPS+DEX			LPS	LPS	DEX	LPS+DEX	LPS	DEX	LPS+DEX	LPS	DEX	LPS+DEX
hours	0	2	2	2	6	6	6	18	18	18		hours	0	2	2	2	6	6	6	18	18	18
	0.93	0.94	3.63	10.13	1.35	7.46	2.22	1.14	1.58	2.87			1.45	1	1.45	1.6	1.59	1.6	2.06	0.8	1.25	1.4
	1.03	0.77	4.44	5.43	0.6	3.97	2.91	0.6	1.12	1.09			0.88	0.81	1.52	1.83	1.02	2.45	2.01	0.91	1.52	1.73
	0.85	0.61	5.82	5.06	0.37	1.75	2.55	1.15	1.39	1.56			1.04	0.86	1.09	1.16	1.26	2.03	2.48
	0.93	1.01	6.96	6.77	1.09	2.83	3.97	1.42	0.94	1.44			1.85	1.47	3.14	4.11	1.59	2.77	1.77	0.95	1.05	1.46
	0.82	0.79	5.7	6.54	1.97	4.66	9.58	1.22	1.3	1.91			1.32	1.29	2.28	2.3	1.06	2.43	2.48	0.93	1.14	1.82
	1.01	1.47	8.17	14.22	1.24	5.31	12.38	1.33	2.97	1.66			1.32	1.13	2.64	3.18	1.35	3.2	3.73	1.08	0.92	1.54
	1.67	1.46	6.92	6.82	3.56	5.28	6.54	0.96	1.88	3.18			1.51	1.62	1.54	3.86	1.59	2.03	2.93	1.19	1.85	2.45
	1.24	1.56	7.94	13.55	1.05	3.89	5.43	1.2	1.75	2.28			0.95	0.62	1.75	1.15	0.93	1.77	2.36	1.16	1.82	2.25
	1.42	0.86	2.51	3.23	2.23	2.36	3.1	0.88	1.3	1.19			0.97	1.44	3.63	5.82	1.65	2.91	5.21	1.77	1.04	2.04
	0.99	0.62	2.69	3.27	1.13	3.89	5.62	0.95	2.06	2.19			1.22	1.4	3.48	3.29	0.93	2.66	3.41	0.86	1.46	2.08
													0.86	0.58	4.92	2.38	1.19	2.58	2.85	1.09	1.38	1.52
													1.53	1.78	1.46	1.71	2.13	2.36	4.08	1.16	1.53	2.35
Figure 5: (B) GILZ/RPII mRNA (fold over untreated) in nasal mucosa												Figure 5: (B) GILZ/RPII mRNA (fold over untreated) in nasal polyp
	LPS	LPS	DEX	LPS+DEX	LPS	DEX	LPS+DEX	LPS	DEX	LPS+DEX			LPS	LPS	DEX	LPS+DEX	LPS	DEX	LPS+DEX	LPS	DEX	LPS+DEX
hours	0	2	2	2	6	6	6	18	18	18		hours	0	2	2	2	6	6	6	18	18	18
	0.44	0.6	6.23	6.45	0.76	20.97	8.82	0.82	7.06	4.89			0.68	0.73	1.15	1.16	0.9	2.48	1.48	0.79	5.31	5.03
	0.6	0.67	12.21	11.96	0.65	14.12	10.48	0.81	19.84	9			1.01	0.88	1.65	1.78	0.93	6.11	5.1	0.9	6.82	6.45
	0.91	0.66	7.94	8.34	0.4	7.84	7.06	1.36	10.12	5.43			1.01	0.55	1.01	1.13	1.04	3.07	4.2
	1.16	0.99	10.13	10.34	0.82	13.55	11.16	0.52	12.47	6.36			1.24	0.73	7.11	6.02	0.96	11.31	0.79	0.92	6.23	7.11
	0.63	0.96	11.47	12.47	0.41	12.3	9.58	0.49	8.22	3.68			1	0.77	3.36	2.58	0.8	5.43	3.14	0.99	2.95	2.04
	0.52	0.82	8.57	12.13	0.71	9.85	13.93	1.24	13.09	6.68			0.53	0.53	4.5	4.11	0.98	12.47	9.13	0.71	5.35	4.76
	0.78	0.84	10.63	16	0.72	11.96	11.63	1.01	9.65	8.63			1.01	0.83	1.74	1.35	0.81	4.86	3.46	0.65	4	1.95
	1.12	0.84	2.77	5.24	1.88	9.19	5.78	0.98	9.19	6.54			0.96	0.84	5.21	1.27	0.57	4.26	2.62	0.94	3.53	2.95
	1.18	0.99	11	11.16	0.95	14.12	14.32	0.67	4.56	7.01			0.61	0.47	5.86	2.2	0.52	11.24	9.06	0.66	12.82	10.13
													1.03	0.56	7.67	6.28	0.72	10.85	8.46	0.98	3.68	3.29
													0.88	0.65	4.99	3.43	0.82	12.04	6.5	0.72	5.7	2.75
													1.06	0.84	1.25	1.31	0.9	5.13	3.51	0.72	2.51	1.85
Figure 6: (A) MKP-1/b-actin protein (fold over untreated)
LPS	-	+	-	+
DEX (hours)	0	0	1	1
	1	2.23	3.02	8.2
	1	0.89	1.16	1.92
	1	1.85	2.57	3.84
	1	1.5	2.93	4.84
	1	1.43	4.16	5.2
Figure 6: (B) GILZ/b-actin protein (fold over untreated)
LPS	-	+	-	+
DEX (hours)	0	0	1	1
	1	0.74	6.92	5.34
	1	0.6	11.32	8.8
	1	0.51	7.44	4.41
	1	0.53	12.42	5.53
Figure 7: (A) MKP-1/b-actin protein				Figure 7: (A) GILZ/b-actin protein
Neg C siRNA	MKP-1 siRNA			Neg C siRNA	GILZ siRNA
100	17.31			100	8.27
100	14.61			100	25.33
100	13.13			100	17
100	46.15
Figure 7: (B) CXCL8 (pg/ml)
LPS	-	+	-	+	-	+
Neg C siRNA	+	+	-	-	-	-
MKP-1 siRNA	-	-	+	+	-	-
GILZ siRNA	-	-	-	-	+	+
	2151	11316	2604	8168	2214	8027
	523	2633	444	3238	312	3261
	1097	7753	858	6874	837	6136
	1759	8435	2029	8210	1709	8297
		20232	597	12115	2180	11698
		18881	423	13751	529	18525
Figure 7: (C) DEX inhibition of CXCL8 (% of LPS)
Neg C siRNA	MKP-1 siRNA	GILZ siRNA
62.5	92.2	90.5
66.9	62.3	63.5
58.2	69.7	80.5
55.4	59.5	75.2
46.1	87.3	72
58.3	96.6	46.9

## Sheet: Suppl. figures
S1 Figure: DEX inhibition of IL-6 release (% of control) in nasal mucosa								S1 Figure: DEX inhibition of IL-6 release (% of control) in nasal polyp
LPS	-	+	-	+	-	+		LPS	-	+	-	+	-	+
DEX (log M)	-9	-9	-7	-7	-6	-6		DEX (log M)	-9	-9	-7	-7	-6	-6
	41.1	102.1	35.2	87.8	13	24.4			94		37.2	165.1	5.8	18.9
	103.3	93.5		93.3		53.2				74.1	22.2	66.1	9	21.1
	92.3	88	14.9	33.6	1	23.6			72.8	98.9	52	56.7	26.5
	84.7	78.8	33.9	46.5	16.9	33.2			128.5		33.4	29.3	12.6	17.8
	152.9	159.7	114.8	134	28.1	46.6			73.6	48.6	44	51	26.9	31.2
	111.2	95.1	48.2	52.1	12.7	29.7			78.1	125.3	67.8	61.6	18.8	29
	77.2	101.4	41.6	57.5	6.8	27			86	86.8	39.5	28.4	12.2	14.8
	112.6	94	24.3	39.2	14.6	29.5				94.7	42.6	41.2	14.6	21.4
S2 Figure: GRa/b-actin protein				S2 Figure: GRb/lamin B protein
Nasal mucosa	Nasal polyp			Nasal mucosa	Nasal polyp
0.56	0.94			1.1	1.36
1.22	1.18			1.21	0.26
1.76	0.07			0.61	1.37
0.65	1.06			0.33	1.37
2.42	0.28			1.21	1.73
1.22	1.71
	0.73
S3 Figure: GRb fold translocation in nasal mucosa						S3 Figure: GRb fold translocation in nasal polyp
LPS	-	+	-	+		LPS	-	+	-	+
DEX	-	-	+	+		DEX	-	-	+	+
	1	1.54	1.1	1.06			1	0.67	1.36	1.01
	1	1.88	1.21	2.35			1	1.75	0.26	0.15
	1	0.63	0.61	0.28			1	1.26	1.37	0.91
	1	1.05	0.33	0.4			1	1.03	1.37	1.35
	1	1.12	1.21	0.84			1	1.28	1.73	1.75
S4 Figure: (A) Fold induction of MKP-1 mRNA by DEX in nasal mucosa								S4 Figure: (A) Fold induction of MKP-1 mRNA by DEX in nasal polyp
LPS	-	+	-	+	-	+		LPS	-	+	-	+	-	+
hours	2	2	6	6	18	18		hours	2	2	6	6	18	18
	3.63	10.78	7.46	1.65	1.58	2.51			1.45	1.6	1.6	1.29	1.25	1.75
	4.44	7.06	3.97	4.86	1.12	1.82			1.52	2.27	2.45	1.97	1.52	1.89
	5.82	8.33	1.75	6.92	1.39	1.36			1.09	1.35	2.03	1.97
	6.96	6.7	2.83	3.63	0.94	1.01			3.14	2.79	2.77	1.11	1.05	1.55
	5.7	8.28	4.66	4.86	1.3	1.57			2.28	1.78	2.43	2.35	1.14	1.95
	8.17	9.65	5.31	9.99	2.97	1.25			2.64	2.81	3.2	2.77	0.92	1.42
	6.92	4.66	5.28	1.84	1.88	3.32			1.54	2.38	2.03	1.84	1.85	2.06
	7.94	8.69	3.89	5.17	1.75	1.91			1.75	1.84	1.77	2.53	1.82	1.93
	2.51	3.76	2.36	1.39	1.3	1.36			3.63	4.03	2.91	3.16	1.04	1.16
	2.69	5.24	3.89	4.96	2.06	2.31			3.48	2.35	2.66	3.66	1.46	2.43
									4.92	4.11	2.58	2.39	1.38	1.39
									1.46	0.96	2.36	1.92	1.53	2.03
S4 Figure: (B) Fold induction of GILZ mRNA by DEX in nasal mucosa								S4 Figure: (B) Fold induction of GILZ mRNA by DEX in nasal polyp
LPS	-	+	-	+	-	+		LPS	-	+	-	+	-	+
hours	2	2	6	6	18	18		hours	2	2	6	6	18	18
	6.23	10.75	20.97	11.6053	7.06	5.96342			1.15	1.58904	2.48	1.64444	5.31	6.36709
	12.21	17.8508	14.12	16.1231	19.84	11.1111			1.65	2.02273	6.11	5.48387	6.82	7.16667
	7.94	12.6905	7.84	17.65	10.12	3.99265			1.01	2.05455	3.07	4.03846
	10.13	10.4007	13.55	13.6098	12.47	12.2308			7.11	8.24657	11.31	0.822917	6.23	7.72826
	11.47	12.9896	12.3	23.3658	8.22	7.5102			3.36	3.35065	5.43	3.925	2.95	2.06061
	8.57	14.7927	9.85	19.6197	13.09	5.3871			4.5	7.75472	12.47	9.31633	5.35	6.70423
	10.63	19.0476	11.96	16.1528	9.65	8.54456			1.74	1.62651	4.86	4.27161	4	3
	2.77	6.2381	9.19	3.07447	9.19	6.67347			5.21	1.51191	4.26	4.59649	3.53	3.1383
	11	11.2727	14.12	15.0737	4.56	10.4627			5.86	4.68085	11.24	17.4231	12.82	15.3485
									7.67	11.2143	10.85	11.75	3.68	3.35714
									4.99	5.27692	12.04	7.92683	5.7	3.81944
									1.25	1.55952	5.13	3.9	2.51	2.56944
S5 Figure: (A) Fold induction of MKP-1 protein by DEX
LPS	-	+
	3.02	3.68
	1.16	2.16
	2.57	2.08
	2.93	3.23
	4.16	3.64
S5 Figure: (B) Fold induction of GILZ protein by DEX
LPS	-	+
	6.92	7.22
	11.32	14.67
	7.44	8.65
	12.42	10.43
S6 Figure: (A) IL-6 (pg/ml)
LPS	-	+	-	+	-	+
Neg C siRNA	+	+	-	-	-	-
MKP-1 siRNA	-	-	+	+	-	-
GILZ siRNA	-	-	-	-	+	+
	2077	10714	2493	10923	2046	9694
	1150	3383	1163	5568	870	3890
	677	7688	554	7082	556	6105
	1790	16028	1817	13953	1684	18336
		16555	1965	20496	1968	15442
		13078	789	12109	930	16218
S6 Figure: (B) DEX inhibition of IL-6 (% of LPS)
Neg C siRNA	MKP-1 siRNA	GILZ siRNA
50.9	53.4	41.1
56	41.6	47.7
39.1	39.9	41.7
39.2	43.4	26.8
27.9	32.1	33.2
45.2	41.8	26.1
S6 Figure: (C) DEX inhibition of GM-CSF (% of LPS)
Neg C siRNA	MKP-1 siRNA	GILZ siRNA
50.2	51.6	40.1
43.8	29.9	40.8
40.2	51.3	35.4
41.5	50	29.2
	61.9	59
45.8	60	68.4
